# Supplementary material for: mNFE: microbiome network flow entropy for detecting pre-disease states of type 1 diabetes
Source: Gut Microbes. 2024 Mar 21;16(1):2327349. doi: 10.1080/19490976.2024.2327349 (PMC10962612; doi:10.1080/19490976.2024.2327349)
Supplement: Supplementary Table S3.xlsx [file KGMI_A_2327349_SM7909.xlsx]

## Sheet: Dark species
Dark species
k__Bacteria| p__Bacteroidetes| c__Bacteroidia| o__Bacteroidales| f__Bacteroidaceae| g__Bacteroides| s__acidifaciens|304047
k__Bacteria| p__Firmicutes| c__Clostridia| o__Clostridiales| f__unclassified| g__unclassified| s__unclassified
k__Bacteria| p__Actinobacteria| c__Actinobacteria| o__Actinomycetales| f__Actinomycetaceae| g__Actinomyces| s__unclassified
k__Bacteria| p__Actinobacteria| c__Actinobacteria| o__Actinomycetales| f__Actinomycetaceae| g__Actinomyces| s__unclassified|875735
k__Bacteria| p__Firmicutes| c__Clostridia| o__Clostridiales| f__Lachnospiraceae| g__unclassified| s__unclassified|211935
k__Bacteria| p__Firmicutes| c__Clostridia| o__Clostridiales| f__Lachnospiraceae| g__unclassified| s__unclassified|3244992
k__Bacteria| p__Firmicutes| c__Clostridia| o__Clostridiales| f__Lachnospiraceae| g__unclassified| s__unclassified
k__Bacteria| p__Firmicutes| c__Clostridia| o__Clostridiales| f__Lachnospiraceae| g__Coprococcus| s__unclassified|192958
k__Bacteria| p__Actinobacteria| c__Actinobacteria| o__Actinomycetales| f__Micrococcaceae| g__Micrococcus| s__unclassified|4422405
k__Bacteria| p__Firmicutes| c__Clostridia| o__Clostridiales| f__Lachnospiraceae| g__unclassified| s__unclassified|197004
k__Bacteria| p__Firmicutes| c__unclassified| o__unclassified| f__unclassified| g__unclassified| s__unclassified
k__Bacteria| p__Bacteroidetes| c__Bacteroidia| o__Bacteroidales| f__Prevotellaceae| g__Prevotella| s__unclassified|1077373
k__Bacteria| p__Actinobacteria| c__Actinobacteria| o__Actinomycetales| f__Actinomycetaceae| g__Actinomyces| s__unclassified|12564
k__Bacteria| p__Firmicutes| c__Clostridia| o__Clostridiales| f__Lachnospiraceae| g__Blautia| s__unclassified
k__Bacteria| p__Firmicutes| c__Clostridia| o__Clostridiales| f__Lachnospiraceae| g__unclassified| s__unclassified|2724175
k__Bacteria| p__Firmicutes| c__Clostridia| o__Clostridiales| f__Lachnospiraceae| g__unclassified| s__unclassified|2424737
k__Bacteria| p__Bacteroidetes| c__Bacteroidia| o__Bacteroidales| f__Bacteroidaceae| g__Bacteroides| s__unclassified|189920
k__Bacteria| p__Firmicutes| c__Clostridia| o__unclassified| f__unclassified| g__unclassified| s__unclassified
k__Bacteria| p__Bacteroidetes| c__unclassified| o__unclassified| f__unclassified| g__unclassified| s__unclassified
k__Bacteria| p__Firmicutes| c__Clostridia| o__Clostridiales| f__Lachnospiraceae| g__Dorea| s__unclassified|182653
k__Bacteria| p__Bacteroidetes| c__Bacteroidia| o__Bacteroidales| f__Porphyromonadaceae| g__Parabacteroides| s__distasonis|578016
k__Bacteria| p__Actinobacteria| c__Actinobacteria| o__Actinomycetales| f__Actinomycetaceae| g__Actinomyces| s__unclassified|12574
k__Bacteria| p__Actinobacteria| c__Actinobacteria| o__Bifidobacteriales| f__Bifidobacteriaceae| g__Bifidobacterium| s__unclassified|1142029
k__Bacteria| p__Firmicutes| c__Clostridia| o__Clostridiales| f__Lachnospiraceae| g__[Ruminococcus]| s__unclassified
k__Bacteria| p__Bacteroidetes| c__Bacteroidia| o__Bacteroidales| f__Bacteroidaceae| g__Bacteroides| s__uniformis|197490
k__Bacteria| p__Firmicutes| c__Clostridia| o__Clostridiales| f__Lachnospiraceae| g__unclassified| s__unclassified|2123717
k__Bacteria| p__Actinobacteria| c__Actinobacteria| o__Actinomycetales| f__Actinomycetaceae| g__Actinomyces| s__unclassified|526682
k__Bacteria| p__Actinobacteria| c__Actinobacteria| o__Actinomycetales| f__Actinomycetaceae| g__Actinomyces| s__unclassified|1047077
k__Bacteria| p__Bacteroidetes| c__Bacteroidia| o__Bacteroidales| f__Bacteroidaceae| g__Bacteroides| s__unclassified
k__Bacteria| p__Firmicutes| c__Clostridia| o__Clostridiales| f__Lachnospiraceae| g__unclassified| s__unclassified|293511
k__Bacteria| p__Bacteroidetes| c__Bacteroidia| o__Bacteroidales| f__Bacteroidaceae| g__Bacteroides| s__ovatus|3475269
k__Bacteria| p__Bacteroidetes| c__Bacteroidia| o__Bacteroidales| f__Bacteroidaceae| g__Bacteroides| s__unclassified|182052
k__Bacteria| p__Firmicutes| c__Clostridia| o__Clostridiales| f__Lachnospiraceae| g__Coprococcus| s__unclassified
k__Bacteria| p__Firmicutes| c__Bacilli| o__Lactobacillales| f__Streptococcaceae| g__Streptococcus| s__unclassified|4425214
k__Bacteria| p__Firmicutes| c__Bacilli| o__Lactobacillales| f__Streptococcaceae| g__unclassified| s__unclassified
k__Bacteria| p__Actinobacteria| c__Actinobacteria| o__Actinomycetales| f__Actinomycetaceae| g__unclassified| s__unclassified
k__Bacteria| p__Actinobacteria| c__Coriobacteriia| o__Coriobacteriales| f__Coriobacteriaceae| g__unclassified| s__unclassified
k__Bacteria| p__Bacteroidetes| c__Bacteroidia| o__Bacteroidales| f__Porphyromonadaceae| g__Parabacteroides| s__unclassified|1952
k__Bacteria| p__Firmicutes| c__Clostridia| o__Clostridiales| f__Lachnospiraceae| g__Blautia| s__unclassified|292735
k__Bacteria| p__Bacteroidetes| c__Bacteroidia| o__Bacteroidales| f__Bacteroidaceae| g__Bacteroides| s__ovatus|663649
k__Bacteria| p__Actinobacteria| c__Actinobacteria| o__Actinomycetales| f__unclassified| g__unclassified| s__unclassified
k__Bacteria| p__Firmicutes| c__Bacilli| o__Bacillales| f__Staphylococcaceae| g__Staphylococcus| s__unclassified|4345285
k__Bacteria| p__Firmicutes| c__Clostridia| o__Clostridiales| f__Clostridiaceae| g__Clostridium| s__unclassified
k__Bacteria| p__Firmicutes| c__Bacilli| o__Lactobacillales| f__unclassified| g__unclassified| s__unclassified
k__Bacteria| p__Actinobacteria| c__Actinobacteria| o__Bifidobacteriales| f__Bifidobacteriaceae| g__Bifidobacterium| s__bifidum|365385
k__Bacteria| p__Bacteroidetes| c__Bacteroidia| o__Bacteroidales| f__Bacteroidaceae| g__Bacteroides| s__eggerthii|344525
k__Bacteria| p__Firmicutes| c__Bacilli| o__Lactobacillales| f__Streptococcaceae| g__Streptococcus| s__unclassified|4416763
k__Bacteria| p__Firmicutes| c__Clostridia| o__Clostridiales| f__Lachnospiraceae| g__Roseburia| s__unclassified|1740283
k__Bacteria| p__Cyanobacteria| c__Chloroplast| o__Streptophyta| f__unclassified| g__unclassified| s__unclassified
k__Bacteria| p__Firmicutes| c__Clostridia| o__Clostridiales| f__Clostridiaceae| g__SMB53| s__unclassified|196315
k__Bacteria| p__Firmicutes| c__Clostridia| o__Clostridiales| f__Lachnospiraceae| g__unclassified| s__unclassified|186263
k__Bacteria| p__Cyanobacteria| c__Chloroplast| o__Streptophyta| f__unclassified| g__unclassified| s__unclassified|4471279
k__Bacteria| p__Firmicutes| c__Bacilli| o__Gemellales| f__Gemellaceae| g__unclassified| s__unclassified
k__Bacteria| p__Actinobacteria| c__Actinobacteria| o__Actinomycetales| f__Actinomycetaceae| g__Actinomyces| s__unclassified|955102
k__Bacteria| p__Actinobacteria| c__Actinobacteria| o__Actinomycetales| f__Actinomycetaceae| g__Varibaculum| s__unclassified|328472
k__Bacteria| p__Firmicutes| c__Clostridia| o__Clostridiales| f__Clostridiaceae| g__unclassified| s__unclassified|193672
k__Bacteria| p__Firmicutes| c__Clostridia| o__Clostridiales| f__Clostridiaceae| g__unclassified| s__unclassified|4383953
k__Bacteria| p__Bacteroidetes| c__Bacteroidia| o__Bacteroidales| f__Bacteroidaceae| g__Bacteroides| s__caccae|3929758
k__Bacteria| p__Firmicutes| c__Clostridia| o__Clostridiales| f__Lachnospiraceae| g__Coprococcus| s__unclassified|187569
k__Bacteria| p__Bacteroidetes| c__Bacteroidia| o__Bacteroidales| f__Bacteroidaceae| g__Bacteroides| s__unclassified|186866
k__Bacteria| p__Actinobacteria| c__Actinobacteria| o__Actinomycetales| f__Corynebacteriaceae| g__Corynebacterium| s__unclassified
k__Bacteria| p__Firmicutes| c__Clostridia| o__Clostridiales| f__Lachnospiraceae| g__unclassified| s__unclassified|302352
k__Bacteria| p__Actinobacteria| c__Actinobacteria| o__Actinomycetales| f__Corynebacteriaceae| g__Corynebacterium| s__durum|964220
k__Bacteria| p__Actinobacteria| c__Actinobacteria| o__Bifidobacteriales| f__Bifidobacteriaceae| g__Bifidobacterium| s__adolescentis
k__Bacteria| p__Firmicutes| c__Clostridia| o__Clostridiales| f__Lachnospiraceae| g__unclassified| s__unclassified|176306
k__Bacteria| p__Firmicutes| c__Bacilli| o__Lactobacillales| f__Enterococcaceae| g__unclassified| s__unclassified
k__Bacteria| p__Bacteroidetes| c__Bacteroidia| o__Bacteroidales| f__Bacteroidaceae| g__Bacteroides| s__unclassified|3465233
k__Bacteria| p__Bacteroidetes| c__Bacteroidia| o__Bacteroidales| f__[Odoribacteraceae]| g__unclassified| s__unclassified
k__Bacteria| p__Firmicutes| c__Clostridia| o__Clostridiales| f__Lachnospiraceae| g__unclassified| s__unclassified|191214
k__Bacteria| p__Firmicutes| c__Clostridia| o__Clostridiales| f__Lachnospiraceae| g__unclassified| s__unclassified|2365946
k__Bacteria| p__Bacteroidetes| c__Bacteroidia| o__Bacteroidales| f__Bacteroidaceae| g__Bacteroides| s__coprophilus
k__Bacteria| p__Actinobacteria| c__Coriobacteriia| o__Coriobacteriales| f__Coriobacteriaceae| g__Collinsella| s__aerofaciens|4481613
k__Bacteria| p__Firmicutes| c__Bacilli| o__Lactobacillales| f__Enterococcaceae| g__Enterococcus| s__unclassified
k__Bacteria| p__Bacteroidetes| c__Bacteroidia| o__Bacteroidales| f__Bacteroidaceae| g__Bacteroides| s__unclassified|192255
k__Bacteria| p__Bacteroidetes| c__Bacteroidia| o__Bacteroidales| f__Bacteroidaceae| g__Bacteroides| s__fragilis|2200896
k__Bacteria| p__Firmicutes| c__Clostridia| o__Clostridiales| f__Lachnospiraceae| g__Blautia| s__unclassified|178994
k__Bacteria| p__Firmicutes| c__Clostridia| o__Clostridiales| f__Lachnospiraceae| g__Roseburia| s__unclassified|4380813
k__Bacteria| p__Firmicutes| c__Clostridia| o__Clostridiales| f__Lachnospiraceae| g__unclassified| s__unclassified|2298935
k__Bacteria| p__Bacteroidetes| c__Bacteroidia| o__Bacteroidales| f__Bacteroidaceae| g__Bacteroides| s__unclassified|175535
k__Bacteria| p__Actinobacteria| c__Actinobacteria| o__Bifidobacteriales| f__Bifidobacteriaceae| g__Bifidobacterium| s__unclassified|4413347
k__Bacteria| p__Bacteroidetes| c__Bacteroidia| o__Bacteroidales| f__Bacteroidaceae| g__Bacteroides| s__unclassified|2740953
k__Bacteria| p__Bacteroidetes| c__Bacteroidia| o__Bacteroidales| f__Bacteroidaceae| g__Bacteroides| s__unclassified|183662
k__Bacteria| p__Firmicutes| c__Clostridia| o__Clostridiales| f__Lachnospiraceae| g__Blautia| s__unclassified|175586
k__Bacteria| p__Firmicutes| c__Clostridia| o__Clostridiales| f__Lachnospiraceae| g__Lachnospira| s__unclassified|316732
k__Bacteria| p__Bacteroidetes| c__Bacteroidia| o__Bacteroidales| f__Bacteroidaceae| g__Bacteroides| s__unclassified|1508541
k__Bacteria| p__Bacteroidetes| c__Bacteroidia| o__Bacteroidales| f__Bacteroidaceae| g__Bacteroides| s__unclassified|175485
k__Bacteria| p__Bacteroidetes| c__Flavobacteriia| o__Flavobacteriales| f__[Weeksellaceae]| g__Cloacibacterium| s__unclassified|4154872
k__Bacteria| p__Firmicutes| c__Clostridia| o__Clostridiales| f__Lachnospiraceae| g__Coprococcus| s__unclassified|4307265
k__Bacteria| p__Firmicutes| c__Clostridia| o__Clostridiales| f__Lachnospiraceae| g__Blautia| s__unclassified|176381
k__Bacteria| p__Firmicutes| c__Bacilli| o__Lactobacillales| f__Lactobacillaceae| g__Lactobacillus| s__zeae|73609
k__Bacteria| p__Firmicutes| c__Clostridia| o__Clostridiales| f__Lachnospiraceae| g__Roseburia| s__unclassified|3450454
k__Bacteria| p__Actinobacteria| c__Actinobacteria| o__Bifidobacteriales| f__Bifidobacteriaceae| g__Bifidobacterium| s__animalis|4426298
k__Bacteria| p__Firmicutes| c__Bacilli| o__Bacillales| f__Planococcaceae| g__unclassified| s__unclassified|1061772
k__Bacteria| p__Firmicutes| c__Clostridia| o__Clostridiales| f__Lachnospiraceae| g__unclassified| s__unclassified|188077
k__Bacteria| p__Bacteroidetes| c__Bacteroidia| o__Bacteroidales| f__Bacteroidaceae| g__Bacteroides| s__coprophilus|2730944
k__Bacteria| p__Firmicutes| c__Clostridia| o__Clostridiales| f__Clostridiaceae| g__unclassified| s__unclassified|4374853
k__Bacteria| p__Bacteroidetes| c__Bacteroidia| o__Bacteroidales| f__Bacteroidaceae| g__Bacteroides| s__unclassified|1919007
k__Bacteria| p__Firmicutes| c__Clostridia| o__Clostridiales| f__Lachnospiraceae| g__unclassified| s__unclassified|174792
k__Bacteria| p__Firmicutes| c__Clostridia| o__Clostridiales| f__Clostridiaceae| g__unclassified| s__unclassified|194659
k__Bacteria| p__Firmicutes| c__Clostridia| o__Clostridiales| f__Lachnospiraceae| g__Roseburia| s__unclassified|191833
k__Bacteria| p__Bacteroidetes| c__Bacteroidia| o__Bacteroidales| f__Bacteroidaceae| g__Bacteroides| s__unclassified|206233
k__Bacteria| p__Firmicutes| c__Clostridia| o__Clostridiales| f__Lachnospiraceae| g__Lachnospira| s__unclassified|198909
k__Bacteria| p__Firmicutes| c__Clostridia| o__Clostridiales| f__Lachnospiraceae| g__Blautia| s__unclassified|187946
k__Bacteria| p__Firmicutes| c__Clostridia| o__Clostridiales| f__Lachnospiraceae| g__unclassified| s__unclassified|180312
k__Bacteria| p__Firmicutes| c__Clostridia| o__Clostridiales| f__Lachnospiraceae| g__Blautia| s__unclassified|193744
k__Bacteria| p__Bacteroidetes| c__Bacteroidia| o__Bacteroidales| f__Bacteroidaceae| g__Bacteroides| s__unclassified|3588390
k__Bacteria| p__Firmicutes| c__Clostridia| o__Clostridiales| f__Lachnospiraceae| g__Blautia| s__unclassified|187210
k__Bacteria| p__Bacteroidetes| c__Bacteroidia| o__Bacteroidales| f__Bacteroidaceae| g__Bacteroides| s__unclassified|191483
k__Bacteria| p__Firmicutes| c__Clostridia| o__Clostridiales| f__Lachnospiraceae| g__Roseburia| s__unclassified|187447
k__Bacteria| p__Firmicutes| c__Bacilli| o__Lactobacillales| f__unclassified| g__unclassified| s__unclassified|4469032
k__Bacteria| p__Firmicutes| c__Clostridia| o__Clostridiales| f__Lachnospiraceae| g__unclassified| s__unclassified|196381
k__Bacteria| p__Actinobacteria| c__Actinobacteria| o__Bifidobacteriales| f__Bifidobacteriaceae| g__Bifidobacterium| s__adolescentis|370225
k__Bacteria| p__Bacteroidetes| c__Bacteroidia| o__Bacteroidales| f__Bacteroidaceae| g__Bacteroides| s__unclassified|3671383
k__Bacteria| p__Firmicutes| c__Clostridia| o__Clostridiales| f__Lachnospiraceae| g__unclassified| s__unclassified|1103978
k__Bacteria| p__Firmicutes| c__Bacilli| o__Lactobacillales| f__Streptococcaceae| g__Streptococcus| s__luteciae|294794
k__Bacteria| p__Firmicutes| c__Clostridia| o__Clostridiales| f__Lachnospiraceae| g__Lachnospira| s__unclassified|176269
k__Bacteria| p__Bacteroidetes| c__Bacteroidia| o__Bacteroidales| f__Bacteroidaceae| g__Bacteroides| s__unclassified|3154070
k__Bacteria| p__Firmicutes| c__Bacilli| o__Lactobacillales| f__Streptococcaceae| g__Streptococcus| s__unclassified|4437024
k__Bacteria| p__Actinobacteria| c__Coriobacteriia| o__Coriobacteriales| f__Coriobacteriaceae| g__Collinsella| s__unclassified
k__Bacteria| p__Firmicutes| c__Clostridia| o__Clostridiales| f__Clostridiaceae| g__unclassified| s__unclassified|4434334
k__Bacteria| p__Firmicutes| c__Bacilli| o__Lactobacillales| f__Carnobacteriaceae| g__Granulicatella| s__unclassified
k__Bacteria| p__Firmicutes| c__Clostridia| o__Clostridiales| f__Lachnospiraceae| g__unclassified| s__unclassified|189271
k__Bacteria| p__Firmicutes| c__Clostridia| o__Clostridiales| f__Lachnospiraceae| g__[Ruminococcus]| s__unclassified|352529
