# Supplementary material for: mNFE: microbiome network flow entropy for detecting pre-disease states of type 1 diabetes
Source: Gut Microbes. 2024 Mar 21;16(1):2327349. doi: 10.1080/19490976.2024.2327349 (PMC10962612; doi:10.1080/19490976.2024.2327349)
Supplement: Supplementary Table S2.xlsx [file KGMI_A_2327349_SM7907.xlsx]

## Sheet: Differentially species
Differentially species
k__Bacteria| p__Firmicutes| c__Clostridia| o__Clostridiales| f__Ruminococcaceae| g__unclassified| s__unclassified|265871
k__Bacteria| p__Bacteroidetes| c__Bacteroidia| o__Bacteroidales| f__Bacteroidaceae| g__Bacteroides| s__uniformis
k__Bacteria| p__Bacteroidetes| c__Bacteroidia| o__Bacteroidales| f__Bacteroidaceae| g__Bacteroides| s__unclassified|4467447
k__Bacteria| p__Actinobacteria| c__Actinobacteria| o__Bifidobacteriales| f__Bifidobacteriaceae| g__Bifidobacterium| s__unclassified|825808
k__Bacteria| p__Bacteroidetes| c__Bacteroidia| o__Bacteroidales| f__Bacteroidaceae| g__Bacteroides| s__ovatus|4103317
k__Bacteria| p__Actinobacteria| c__Actinobacteria| o__Bifidobacteriales| f__Bifidobacteriaceae| g__Bifidobacterium| s__unclassified
k__Bacteria| p__Firmicutes| c__Clostridia| o__Clostridiales| f__Veillonellaceae| g__Dialister| s__unclassified|403701
k__Bacteria| p__Firmicutes| c__Clostridia| o__Clostridiales| f__Lachnospiraceae| g__unclassified| s__unclassified|289734
k__Bacteria| p__Firmicutes| c__Clostridia| o__Clostridiales| f__Clostridiaceae| g__unclassified| s__unclassified
k__Bacteria| p__Bacteroidetes| c__Bacteroidia| o__Bacteroidales| f__Prevotellaceae| g__Prevotella| s__copri|4436552
k__Bacteria| p__Bacteroidetes| c__Bacteroidia| o__Bacteroidales| f__Bacteroidaceae| g__Bacteroides| s__unclassified|4381553
k__Bacteria| p__Bacteroidetes| c__Bacteroidia| o__Bacteroidales| f__Bacteroidaceae| g__Bacteroides| s__unclassified|3600504
k__Bacteria| p__Firmicutes| c__Clostridia| o__Clostridiales| f__Clostridiaceae| g__unclassified| s__unclassified
k__Bacteria| p__Bacteroidetes| c__Bacteroidia| o__Bacteroidales| f__Bacteroidaceae| g__Bacteroides| s__uniformis|328617
k__Bacteria| p__Firmicutes| c__Clostridia| o__Clostridiales| f__Veillonellaceae| g__Veillonella| s__dispar|4318671
k__Bacteria| p__Proteobacteria| c__Gammaproteobacteria| o__Pasteurellales| f__Pasteurellaceae| g__unclassified| s__unclassified
k__Bacteria| p__Bacteroidetes| c__Bacteroidia| o__Bacteroidales| f__Bacteroidaceae| g__Bacteroides| s__uniformis|3327894
k__Bacteria| p__Proteobacteria| c__Gammaproteobacteria| o__Pasteurellales| f__Pasteurellaceae| g__Haemophilus| s__unclassified
k__Bacteria| p__Proteobacteria| c__Gammaproteobacteria| o__Pasteurellales| f__Pasteurellaceae| g__Haemophilus| s__parainfluenzae
k__Bacteria| p__Firmicutes| c__Clostridia| o__Clostridiales| f__Lachnospiraceae| g__Roseburia| s__unclassified
k__Bacteria| p__Firmicutes| c__Clostridia| o__Clostridiales| f__Veillonellaceae| g__Veillonella| s__unclassified
k__Bacteria| p__Firmicutes| c__Clostridia| o__Clostridiales| f__Veillonellaceae| g__Dialister| s__unclassified|357930
k__Bacteria| p__Proteobacteria| c__Gammaproteobacteria| o__Pasteurellales| f__Pasteurellaceae| g__Haemophilus| s__parainfluenzae|4477696
k__Bacteria| p__Firmicutes| c__Erysipelotrichi| o__Erysipelotrichales| f__Erysipelotrichaceae| g__unclassified| s__unclassified|4390365
k__Bacteria| p__Firmicutes| c__Clostridia| o__Clostridiales| f__Lachnospiraceae| g__Roseburia| s__unclassified
k__Bacteria| p__Proteobacteria| c__Gammaproteobacteria| o__Enterobacteriales| f__Enterobacteriaceae| g__unclassified| s__unclassified|2119418
k__Bacteria| p__Bacteroidetes| c__Bacteroidia| o__Bacteroidales| f__Bacteroidaceae| g__Bacteroides| s__unclassified|4447950
k__Bacteria| p__Bacteroidetes| c__Bacteroidia| o__Bacteroidales| f__Bacteroidaceae| g__Bacteroides| s__fragilis|4343627
k__Bacteria| p__Firmicutes| c__Clostridia| o__Clostridiales| f__Ruminococcaceae| g__unclassified| s__unclassified
k__Bacteria| p__Firmicutes| c__Clostridia| o__Clostridiales| f__Veillonellaceae| g__Dialister| s__unclassified
k__Bacteria| p__Bacteroidetes| c__Bacteroidia| o__Bacteroidales| f__Bacteroidaceae| g__Bacteroides| s__fragilis
k__Bacteria| p__Firmicutes| c__Clostridia| o__Clostridiales| f__Veillonellaceae| g__Veillonella| s__unclassified|4458959
k__Bacteria| p__Bacteroidetes| c__Bacteroidia| o__Bacteroidales| f__Prevotellaceae| g__Prevotella| s__unclassified
k__Bacteria| p__Bacteroidetes| c__Bacteroidia| o__Bacteroidales| f__Prevotellaceae| g__Prevotella| s__copri
k__Bacteria| p__Firmicutes| c__Erysipelotrichi| o__Erysipelotrichales| f__Erysipelotrichaceae| g__unclassified| s__unclassified
k__Bacteria| p__Bacteroidetes| c__Bacteroidia| o__Bacteroidales| f__Bacteroidaceae| g__Bacteroides| s__unclassified|4439360
k__Bacteria| p__Verrucomicrobia| c__Verrucomicrobiae| o__Verrucomicrobiales| f__Verrucomicrobiaceae| g__Akkermansia| s__muciniphila|4306262
k__Bacteria| p__Actinobacteria| c__Actinobacteria| o__Bifidobacteriales| f__Bifidobacteriaceae| g__unclassified| s__unclassified
k__Bacteria| p__Actinobacteria| c__Actinobacteria| o__unclassified| f__unclassified| g__unclassified| s__unclassified
k__Bacteria| p__Firmicutes| c__Erysipelotrichi| o__Erysipelotrichales| f__Erysipelotrichaceae| g__unclassified| s__unclassified
k__Bacteria| p__Actinobacteria| c__Actinobacteria| o__Bifidobacteriales| f__Bifidobacteriaceae| g__Bifidobacterium| s__unclassified
k__Bacteria| p__Bacteroidetes| c__Bacteroidia| o__Bacteroidales| f__Bacteroidaceae| g__Bacteroides| s__ovatus
k__Bacteria| p__Actinobacteria| c__Actinobacteria| o__Bifidobacteriales| f__Bifidobacteriaceae| g__Bifidobacterium| s__longum|72820
k__Bacteria| p__Bacteroidetes| c__Bacteroidia| o__Bacteroidales| f__Porphyromonadaceae| g__Parabacteroides| s__unclassified|4329571
k__Bacteria| p__Firmicutes| c__Bacilli| o__Lactobacillales| f__Streptococcaceae| g__Streptococcus| s__unclassified|3244896
k__Bacteria| p__Actinobacteria| c__unclassified| o__unclassified| f__unclassified| g__unclassified| s__unclassified
k__Bacteria| p__Firmicutes| c__Clostridia| o__Clostridiales| f__Ruminococcaceae| g__unclassified| s__unclassified|191153
k__Bacteria| p__Verrucomicrobia| c__Verrucomicrobiae| o__Verrucomicrobiales| f__Verrucomicrobiaceae| g__Akkermansia| s__muciniphila
k__Bacteria| p__Proteobacteria| c__unclassified| o__unclassified| f__unclassified| g__unclassified| s__unclassified
k__Bacteria| p__Firmicutes| c__Clostridia| o__Clostridiales| f__Ruminococcaceae| g__Faecalibacterium| s__prausnitzii|185763
k__Bacteria| p__Firmicutes| c__Clostridia| o__Clostridiales| f__Lachnospiraceae| g__Roseburia| s__unclassified|3926480
k__Bacteria| p__Bacteroidetes| c__Bacteroidia| o__Bacteroidales| f__Porphyromonadaceae| g__Parabacteroides| s__unclassified
k__Bacteria| p__Proteobacteria| c__Betaproteobacteria| o__Burkholderiales| f__unclassified| g__unclassified| s__unclassified
k__Bacteria| p__Proteobacteria| c__Betaproteobacteria| o__Burkholderiales| f__Alcaligenaceae| g__Sutterella| s__unclassified
k__Bacteria| p__Proteobacteria| c__Betaproteobacteria| o__unclassified| f__unclassified| g__unclassified| s__unclassified
k__Bacteria| p__Proteobacteria| c__Betaproteobacteria| o__Burkholderiales| f__Alcaligenaceae| g__Sutterella| s__unclassified|4449236
k__Bacteria| p__Firmicutes| c__Clostridia| o__Clostridiales| f__Lachnospiraceae| g__Coprococcus| s__unclassified|182289
k__Bacteria| p__Proteobacteria| c__Gammaproteobacteria| o__unclassified| f__unclassified| g__unclassified| s__unclassified
k__Bacteria| p__Firmicutes| c__Clostridia| o__Clostridiales| f__Lachnospiraceae| g__Lachnospira| s__unclassified|4457427
k__Bacteria| p__Bacteroidetes| c__Bacteroidia| o__Bacteroidales| f__Bacteroidaceae| g__Bacteroides| s__plebeius|4368216
k__Bacteria| p__Firmicutes| c__Clostridia| o__Clostridiales| f__Lachnospiraceae| g__Lachnospira| s__unclassified
k__Bacteria| p__Firmicutes| c__Clostridia| o__Clostridiales| f__Lachnospiraceae| g__Dorea| s__unclassified
k__Bacteria| p__Firmicutes| c__Clostridia| o__Clostridiales| f__Veillonellaceae| g__unclassified| s__unclassified
k__Bacteria| p__Firmicutes| c__Clostridia| o__Clostridiales| f__Ruminococcaceae| g__Faecalibacterium| s__prausnitzii
k__Bacteria| p__Firmicutes| c__Clostridia| o__Clostridiales| f__Ruminococcaceae| g__Faecalibacterium| s__unclassified
k__Bacteria| p__Firmicutes| c__Bacilli| o__Lactobacillales| f__Streptococcaceae| g__Streptococcus| s__unclassified
k__Bacteria| p__Firmicutes| c__Bacilli| o__Lactobacillales| f__Streptococcaceae| g__Streptococcus| s__unclassified
k__Bacteria| p__Firmicutes| c__Clostridia| o__Clostridiales| f__Veillonellaceae| g__Dialister| s__unclassified|753638
k__Bacteria| p__Bacteroidetes| c__Bacteroidia| o__Bacteroidales| f__Bacteroidaceae| g__Bacteroides| s__unclassified|4232045
k__Bacteria| p__Firmicutes| c__Clostridia| o__Clostridiales| f__Lachnospiraceae| g__Dorea| s__unclassified
